# Supplementary material for: A Randomized Trial of Tai Chi on Preventing Hypertension and Hyperlipidemia in Middle-Aged and Elderly Patients
Source: Int J Environ Res Public Health. 2021 May 20;18(10):5480. doi: 10.3390/ijerph18105480 (PMC8160700; doi:10.3390/ijerph18105480)
Supplement: Supplementary file 1 [file ijerph-18-05480-s001.zip]

Archive with 1 entries (1 files):
- ijerph-1215913-supplementary.xlsx
