# Supplementary material for: A Randomized Trial of Tai Chi on Preventing Hypertension and Hyperlipidemia in Middle-Aged and Elderly Patients
Source: Int J Environ Res Public Health. 2021 May 20;18(10):5480. doi: 10.3390/ijerph18105480 (PMC8160700; doi:10.3390/ijerph18105480)
Supplement: Supplementary file 1 [file ijerph-18-05480-s001.zip › ijerph-1215913-supplementary.xlsx]

## Sheet: Sheet1
Group	BaselineCHOL	6weekCHOL	BaselineTG	6weekTG	BaselineHDLC	6weekHDLC	BaselineLDLC	6weekLDLC	BaselineSBP	6weekSBP	BaselineDBP	6weekDBP
1	4.18	4.53	1.13	1.22	1.43	1.98	1.61	2.01	129	126	80	76
1	5.36	4.8	1.12	1.17	1.94	1.34	2.93	2.96	169	128	103	85
1	7.05	4.34	2.63	1.72	1.24	1.23	4.61	2.34	150	143	75	71
1	4.37	3.64	1.49	1.41	1.33	1.19	2.35	1.8	156	126	80	80
1	3.13	3.79	1.91	1.46	0.9	1.06	2.34	2.09	137	122	98	82
1	3.55	3.83	1.28	1.13	1.65	1.65	1.69	1.86	117	113	79	77
1	5.93	5.51	2.04	1.96	1.4	1.33	3.3	3.31	101	112	68	75
1	6.18	5.31	3.47	1.67	1.82	1.82	3.71	3.02	129	122	88	80
1	5.43	4.98	1.62	1.36	0.76	1.53	4.04	2.83	137	120	78	77
1	5.2	5	1.33	1.59	0.94	1.39	3.66	3.23	129	108	77	76
1	4.21	4.12	2.05	3.08	0.97	0.97	2.31	1.85	110	109	75	75
1	3.08	2.92	1.53	1.46	1.48	1.76	1.13	1.09	111	108	79	78
1	4.22	3.83	1.36	1.13	0.83	1.56	2.6	1.79	106	115	73	77
1	5.82	4.99	2.81	1.72	1.4	1.27	3.16	2.96	117	112	66	75
1	4.41	4.22	1.63	1.47	1.39	1.43	4.04	2.52	129	128	85	83
1	7.43	6.36	2.04	1.93	1.4	1.49	4.85	4	163	126	101	83
1	7.37	5.93	1.38	1.53	1.89	1.81	4.85	2.64	153	126	93	81
1	4.42	3.85	1.61	1.36	1	1.49	2.68	1.98	165	129	105	89
1	5.21	4.2	1.66	1.46	1.29	1.22	3.52	3.01	144	120	93	78
1	4.3	4.33	1.19	1.06	1.95	1.96	1.81	1.53	147	140	77	72
1	5.31	4.34	2.3	1.33	1.5	1.66	2.76	2.41	139	124	90	80
1	3.62	4.12	1	1.19	1.21	1.44	1.96	2.44	141	127	63	64
1	3.76	3.63	1.3	1.71	1.52	1.53	1.65	1.76	170	158	83	85
1	6.25	5.75	1.72	1.72	1.33	1.63	4.33	3.78	134	110	73	65
1	4.55	4.79	1.53	0.78	1.78	1.89	2.53	2.74	165	142	92	93
1	5.95	4.93	1.44	1.18	1.41	1.5	3.96	3.19	100	126	44	55
1	4.35	4.35	2	2.01	1.53	1.32	2.63	1.46	140	130	72	71
1	6.72	5.7	3.27	2.23	1.71	1.68	3.81	3.37	140	134	83	80
1	4.35	3.72	1.17	1.99	1.02	1.18	2.8	2.14	144	114	87	75
1	5	4.48	1	0.65	1.84	1.93	2.71	2.38	133	107	65	51
2	6.19	6.37	1.53	1.57	1.83	1.81	4.03	3.83	136	135	76	63
2	5.12	5.06	2.81	2.32	1.21	1.24	3.14	2.5	143	138	93	85
2	4.41	4.69	3.18	2.92	1.08	0.97	2.35	2.19	121	119	84	77
2	3.54	3.46	1.53	1.55	1.02	0.85	1.71	1.76	140	136	75	66
2	4.41	4.76	1.62	1.87	0.91	0.76	3.7	3.66	122	121	82	70
2	5.43	5.37	3.09	3.14	0.98	0.97	4.86	4.74	118	122	68	65
2	5.37	5.44	1.63	1.63	0.76	0.91	4.85	4.05	122	125	80	70
2	4.41	4.82	1.46	1.11	1.31	1.19	3.14	3.02	153	148	96	73
2	3.55	3.37	1.13	1.03	1.48	1.41	1.61	1.43	113	114	59	78
2	4.37	4.19	0.96	0.95	1.46	1.48	3.3	2.33	111	107	78	75
2	4.42	4.51	1.53	1.3	1.23	1.29	3.14	2.89	105	103	66	69
2	5.82	5.58	2.32	2.39	1.16	1.21	4.05	4.09	153	151	101	79
2	3.55	3.53	2.92	2.93	0.93	0.91	2.68	2.35	115	113	78	65
2	4.9	4.73	3.14	3.31	0.89	0.77	2.49	2.72	177	172	105	65
2	7.05	6.25	2.81	2.83	1.69	1.67	3.52	3.31	133	131	93	103
2	7.44	7.97	0.71	0.94	1.06	1	4.99	5.19	165	164	105	91
2	5.49	4.72	0.91	0.68	1.64	1.71	3.37	2.77	100	103	63	110
2	3.54	3.77	1.16	1.05	1.64	1.6	1.41	1.65	147	125	77	75
2	6.06	5.56	0.85	1.08	1.92	2.78	3.11	3.15	147	142	87	100
2	5.22	4.96	0.92	1.12	1.52	1.53	3.27	2.95	95	83	64	63
2	4.91	4.35	1.17	0.82	1.98	1.02	2.8	2.77	144	150	87	76
2	5.82	3.62	1.05	1.22	1.21	1.71	3.63	1.86	117	126	75	61
2	5.78	5.26	2.92	2.6	0.98	1.19	4.01	3.1	125	112	68	98
2	7.57	6.9	2.23	1.56	1.83	1.86	5.26	4.55	133	120	70	79
2	5.22	5	0.92	1	1.84	1.53	3.27	2.71	125	133	68	71
2	5.37	5.34	1.61	1.48	1.6	1.32	3.1	2.88	140	130	80	85
2	3.76	3.52	1.3	0.86	1.49	1.52	1.65	1.43	170	128	83	74
2	6.25	6.01	1.72	2.02	1.66	1.53	3.5	3.43	158	152	57	83
2	5.32	4.34	1.05	1.08	1.23	1.46	3.14	2.81	149	135	100	92
2	4.99	3.62	0.9	1	1.21	1.6	2.98	1.96	152	141	90	76
